# Supplementary material for: Hidden mycota of pine needles: Molecular signatures from PCR-DGGE and Ribosomal DNA phylogenetic characterization of novel phylotypes
Source: Sci Rep. 2018 Dec 21;8:18053. doi: 10.1038/s41598-018-36573-z (PMC6303302; doi:10.1038/s41598-018-36573-z)
Supplement: Supplementary file 1 — Supplementary information. [file 41598_2018_36573_MOESM1_ESM.xlsx]

## Sheet: Sheet1
FJ490408	Uncultured fungus clone P
FJ490407	Uncultured fungus clone H
FJ490406	Uncultured fungus clone G
FJ490405	Uncultured fungus clone 17
FJ490404	Uncultured fungus clone L32
FJ490403	Uncultured fungus clone M31
FJ490402	Uncultured fungus clone J29
FJ490400	Uncultured fungus clone C15
FJ490399	Uncultured fungus clone A33
FJ490398	Uncultured fungus clone E16
FJ490397	Uncultured fungus clone 1
FJ490396	Uncultured fungus clone Q12
FJ490395	Uncultured fungus clone 2
FJ490394	Uncultured fungus clone N14
FJ490393	Uncultured fungus clone X25
FJ490392	Uncultured fungus clone B
FJ490391	Uncultured fungus clone W
FJ490390	Uncultured fungus clone Z
FJ490389	Uncultured fungus clone A6
FJ490388	Uncultured fungus clone S7
FJ490387	Uncultured fungus clone Y
FJ490386	Uncultured fungus clone A9
FJ490385	Uncultured fungus clone D30
FJ490384	Uncultured fungus clone U24
FJ490383	Uncultured fungus clone F34
FJ490382	Uncultured fungus clone V
FJ490381	Uncultured fungus clone A7
FJ490380	Uncultured fungus clone A2
FJ490379	Uncultured fungus clone 35
FJ490378	Uncultured fungus clone A4
FJ490377	Uncultured fungus clone 3
FJ490376	Uncultured fungus clone A8
FJ490375	Uncultured fungus clone A3
FJ490374	Uncultured fungus clone A10
FJ490373	Uncultured fungus clone O
FJ490372	Uncultured fungus clone R8
FJ490371	Uncultured fungus clone T5
FJ490370	Uncultured fungus clone A5
